# Supplementary material for: Cross-talk between alpha1D-adrenoceptors and transient receptor potential vanilloid type 1 triggers prostate cancer cell proliferation
Source: BMC Cancer. 2014 Dec 7;14:921. doi: 10.1186/1471-2407-14-921 (PMC4306515; doi:10.1186/1471-2407-14-921)
Supplement: Supplementary file 1 — Additional file 1: Table S1: Patient demographics. IQR = interquartile range; PSA = prostate-specific antigen. (XLSX 31 KB) [file 12885_2014_5096_MOESM1_ESM.xlsx]

## Sheet: Sheet1
	Additional Table 1- Patient demographics
	Age. Yr
	Mean	64
	IQR	59-69
	Preoperative PSA (ng/ml)
	Mean	19.9
	IQR	10.2-40.0
	Clinical stage, no. (%)
	T2	22 (59.46)
	T3	15 (40.54)
	Pathologic stage, no. (%)
	pT2b	8 (21.62)
	pT2c	14 (37.84)
	pT3a	10 (27.03)
	pT3b	5 (13.51)
	Positive surgical margin, no. (%)
	R1	25 (67.56)
	Nodal stage, no. (%)
	pN0	24 (64.86)
	pN1	13 (35.14)
	Pathologic Gleason sum, no. (%)
	7 (3+4)	2 (5.40)
	8 (4+4)	34 (91.89)
	9 (4+5)	1 (2.71)
	Extraprostatic extension (%)
	Yes	23 (62.20)
	No	14 (37.80)
	Received neoadjuvant androgen deprivation therapy, no. (%)	5 (1.35)
	pN0	3 (60.00)
	pN1	2 (40.00)
	IQR = interquartile range; PSA = prostate-specific antigen.
